# Supplementary material for: Long-Term Influence of Paraspinal Muscle Quantity in Adolescent Idiopathic Scoliosis Following Deformity Correction by Posterior Approach
Source: J Clin Med. 2021 Oct 19;10(20):4790. doi: 10.3390/jcm10204790 (PMC8538741; doi:10.3390/jcm10204790)
Supplement: Supplementary file 1 [file jcm-10-04790-s001.zip]

Archive with 1 entries (1 files):
- jcm-1347208-supplementary.pdf
